# Supplementary material for: Loss of Lkb1 in CD11c+ myeloid cells protects mice from diet-induced obesity while enhancing glucose intolerance and IL-17/IFN-γ imbalance
Source: Cell Mol Life Sci. 2023 Feb 13;80(3):63. doi: 10.1007/s00018-023-04707-w (PMC9925521; doi:10.1007/s00018-023-04707-w)
Supplement: Supplementary file 1 — Supplementary file1 (XLSX 14 KB) [file 18_2023_4707_MOESM1_ESM.xlsx]

## Sheet: Sheet1
Primer	Sequences
IL12_F	ACGAGAGTTGCCTGGCTACTAG
IL12-R	CCTCATAGATGCTACCAAGGCAC
IL15-F	GTAGGTCTCCCTAAAACAGAGGC
IL15_R	TCCAGGAGAAAGCAGTTCATTGC
IL23-F	CCTTCTCCGTTCCAAGATCCT
IL23_R	ACTAAGGGCTCAGTCAGAGTTGCT
LEP_F	GCAGTGCCTATCCAGAAAGTCC
LEP-R	GGAATGAAGTCCAAGCCAGTGAC
ADIPOQ-F	AGATGGCACTCCTGGAGAGAAG
ADIPOQ-R	ACATAAGCGGCTTCTCCAGGCT
IFNG-F	CAGCAACAGCAAGGCGAAAAAGG
IFNG-R	TTTCCGCTTCCTGAGGCTGGAT
IL17A_F	CAGACTACCTCAACCGTTCCAC
IL17A_R	TCCAGCTTTCCCTCCGCATTGA
GAPDH_F	CATCACTGCCACCCAGAAGACTG
GAPDH_R	ATGCCAGTGAGCTTCCCGTTCAG
LKB1_F	CACACTTTACAACATCACCA
LKB1_R	CTCATACTCCAACATCCCTC
AMPKA_F	GGTGTACGGAAGGCAAAATGGC
AMPKA_R	CAGGATTCTTCCTTCGTACACGC
TNFA_F	GGTGCCTATGTCTCAGCCTCTT
TNFA_R	GCCATAGAACTGATGAGAGGGAG
IL6_F	CCAAGAGGTGAGTGCTTCCC
IL6_R	CTGTTGTTCAGACTCTCTCCCT
IL1A_F	TCTCAGATTCACAACTGTTCGTG
IL1A_R	AGAAAATGAGGTCGGTCTCACTA
CCL5_F	GCTGCTTTGCCTACCTCTCC
CCL5_R	TCGAGTGACAAACACGACTGC
OX40_F	TACCTACCCCAGTGGTCACAA
OX401_R	ACGGATGACATAGAGTATCCCTG
UCP1_F	GCTTTGCCTCACTCAGGATTGG
UCP1_R	CCAATGAACACTGCCACACCTC
